# Supplementary material for: The origin of N isotopic discrimination and its relationship with feed efficiency in fattening yearling bulls is diet-dependent
Source: PLoS One. 2020 Jun 5;15(6):e0234344. doi: 10.1371/journal.pone.0234344 (PMC7274422; doi:10.1371/journal.pone.0234344)
Supplement: S1 Data — (XLS) [file pone.0234344.s001.xls]

## Sheet: Classeur11
ANIMAL	DIET	Δ15N_MUSCLE, ‰	Δ15N_LIVER, ‰	Δ15N_PLASMA PROTEINS, ‰	Δ15N_DUODENAL TISSUE, ‰	Δ15N_RUMEN CONTENT, ‰	Δ15N_RUMEN PROTOZOA, ‰	Δ15N_RUMEN LAB, ‰	Δ15N_DOUDENAL CONTENT, ‰	Δ15N_ILEAL CONTENT, ‰	Δ15N_FECES, ‰	Δ15N_URINE, ‰	Δ15N_RUMEN AMMONIA, ‰	N use efficiency, g/g	Feed conversion efficiency, g/g
3028	Corn	2.82368	3.17686	2.95941	3.35009	1.65202	3.19532	1.08365	2.81028	2.77736	2.77339	-2.72345	-0.963465	0.171516	0.196184
3030	Corn	3.04228	3.65266	3.5915	3.70879	2.13243	3.36376	1.4543	2.09045	2.11312	2.12272	-2.71447	-0.978549	0.163089	0.18507
3035	Corn	3.14146	3.69817	3.07487	2.35135	1.96887	3.81029	0.966995	1.69827	2.15087	2.77003	-2.19467	-1.43114	0.198479	0.206728
3036	Corn	3.38433	3.59894	3.80658	2.7637	1.01517	2.91881	1.32194	2.40599	2.36455	2.63064	-2.30756	-1.07526	0.157538	0.173546
3043	Corn	2.76769	3.36083	3.10428	3.28418	1.98548	4.2501	2.77149	1.83758	2.26228	2.77895	-1.49716	-0.977859	0.150993	0.150284
3045	Corn	2.41085	3.15429	2.5818	1.73468	1.40632	2.25938	0.995132	1.77202		2.27114	-2.65836	-1.05811	0.222209	0.203486
3061	Corn	2.93698	3.30255	2.95919	2.45182	1.64486	2.63819	1.05489	1.89309	1.9848	2.38951	-2.37354	-0.945577	0.207321	0.195153
3077	Corn	3.37979	3.52013	3.85684	2.90447	1.70065	2.99714	2.27372	1.3172	2.23905	2.67035	-2.17931	-1.26774	0.121066	0.163089
3092	Corn	3.22715	3.40005	3.08403	3.2425	2.75667	3.29911	2.2571	1.08256	2.44504	3.76842	-2.21877	-1.06908	0.174401	0.187144
3104	Corn	3.08563	3.26443	2.65824	2.92919	1.8056	2.9242	0.799886	1.64666	2.34018	3.13016	-2.50077	-1.27235	0.21013	0.198693
3110	Corn	2.82493	3.02919	3.48536	2.97588	2.13822	2.43692	1.12321	1.51038	2.23587	2.95873	-2.22852	-1.27746	0.212201	0.201812
5035	Corn	2.56263	3.30726	3.09384	2.27075	1.25819	2.35786	1.71337	1.64114		2.44771	-2.54054	-1.19182	0.153805	0.16545
3027	Grass	3.55156	3.99932	4.01214	4.08156	2.07744	2.69832	1.44673	2.22246	2.7024	2.82986	-1.65534	-0.989439	0.146316	0.173237
3029	Grass	3.94267	3.97037	3.73242	3.52491	3.19	2.60722	1.19603	2.6237	2.50991	2.21178	-2.00269	-1.0997	0.144136	0.177774
3032	Grass	3.92431	4.19863	4.41757	4.12064	2.33222	3.08777	1.74957	2.76761	2.53591	2.69168	-1.80225	-1.17581	0.149918	0.169066
3038	Grass	4.12268	4.16069	3.60584	3.62956	2.1372	3.03869	2.1014	3.3848	2.98401	3.02235	-1.59557	-0.940344	0.132473	0.155491
3041	Grass	3.72576	3.77207	3.52886	3.18191	2.92227	2.99597	1.03091	1.87591	2.48598	2.40086	-1.59501	-1.01673	0.125138	0.166508
3044	Grass	4.09698	3.96108	4.49733	3.93079	3.18479	2.67277	1.20011	1.92955	2.42122	2.46018	-1.66141	-0.758428	0.132849	0.144227
3047	Grass	3.7321	3.65312	3.91785	3.56358	2.23727	2.40593	0.573901	2.30312	2.68641	2.56896	-1.90586	-0.978701	0.137071	0.158387
3051	Grass	3.65739	3.74528	4.02972	3.43849	1.85938	2.70474	1.34109	1.23354	2.55088	2.38757	-2.10579	-1.07996	0.146885	0.169835
3070	Grass	4.02214	4.30039	4.16972	3.43066	1.86906	3.07255	2.093	2.95071	3.05198	3.22486	-1.60453	-0.934176	0.111587	0.140803
3074	Grass	4.0804	4.00743	4.57774	3.55147	2.36753	3.06186	0.911587	2.85533	2.38157	2.36608	-1.86905	-1.05456	0.147356	0.149577
3096	Grass	3.92901	3.95743	4.38365	3.49347	1.93852	2.73814	1.09139	1.06824	2.51988	2.61116	-1.4018	-1.04417	0.159162	0.165155
3106	Grass	4.21183	3.80777	3.63051	3.00008	2.24203	3.37292	1.64111	1.71183	2.64899	2.59832	-1.68275	-1.01278	0.15838	0.153872
